# Supplementary material for: Elexacaftor/Tezacaftor/Ivacaftor Supports Treatment for CF with ΔI1023-V1024-CFTR
Source: Int J Mol Sci. 2025 May 31;26(11):5306. doi: 10.3390/ijms26115306 (PMC12155120; doi:10.3390/ijms26115306)
Supplement: Supplementary file 1 [file ijms-26-05306-s001.zip]

Archive with 1 entries (1 files):
- ijms-3642647-supplementary.pptx
